# Supplementary material for: An approach for diagnosis of diarrhea in neonatal piglets based on the core gut microbiota and machine learning
Source: Front Microbiol. 2026 Jun 5;17:1852304. doi: 10.3389/fmicb.2026.1852304 (PMC13278932; doi:10.3389/fmicb.2026.1852304)
Supplement: Supplementary file 1 [file Supplementary_file_1.xlsx]

## Sheet: Metagenomic set information of 
Legend for Supplemental Table: Sample_id: Unique sample identifier. Codes starting with "H" denote healthy samples; "D" denote diarrheal samples; "A" and "B" denote weaned diarrheal and healthy samples, respectively; Codes beginning with ‘S’ (e.g., S96_802_G3_V1) are original IDs from Project PRJNA1010706; "SRR" prefixes indicate public sequencing read identifiers from NCBI SRA. Contract(NCBI): N…
Sample_id	Contract(NCBI)	New Name	Group	Breed	Weaning Status	Age (Days)	Health Status	Sample Origin	Reference
H1	PRJNA847006	Fen_JiankangC1	Fen_JiankangC	Guangxi local pig (China)	Not weaned	10 to 20 days	health	Faecal	Metagenomic Sequencing Identified Specific Bacteriophage Signature Discriminating between Healthy and Diarrheal Neonatal Piglets
H2	PRJNA847006	Fen_JiankangC2	Fen_JiankangC	Guangxi local pig (China)	Not weaned	10 to 20 days	health	Faecal
H3	PRJNA847006	Fen_JiankangC3	Fen_JiankangC	Guangxi local pig (China)	Not weaned	10 to 20 days	health	Faecal
H4	PRJNA847006	Fen_JiankangC4	Fen_JiankangC	Guangxi local pig (China)	Not weaned	10 to 20 days	health	Faecal
H5	PRJNA847006	Fen_JiankangC5	Fen_JiankangC	Guangxi local pig (China)	Not weaned	10 to 20 days	health	Faecal
H6	PRJNA847006	Fen_JiankangC6	Fen_JiankangC	Guangxi local pig (China)	Not weaned	10 to 20 days	health	Faecal
H7	PRJNA847006	Fen_JiankangC7	Fen_JiankangC	Guangxi local pig (China)	Not weaned	10 to 20 days	health	Faecal
H8	PRJNA847006	Fen_JiankangC8	Fen_JiankangC	Guangxi local pig (China)	Not weaned	10 to 20 days	health	Faecal
H9	PRJNA847006	Fen_JiankangC9	Fen_JiankangC	Guangxi local pig (China)	Not weaned	10 to 20 days	health	Faecal
H10	PRJNA847006	Fen_JiankangC10	Fen_JiankangC	Guangxi local pig (China)	Not weaned	10 to 20 days	health	Faecal
H11	PRJNA847006	Fen_JiankangC11	Fen_JiankangC	Guangxi local pig (China)	Not weaned	10 to 20 days	health	Faecal
H12	PRJNA847006	Fen_JiankangC12	Fen_JiankangC	Guangxi local pig (China)	Not weaned	10 to 20 days	health	Faecal
H13	PRJNA847006	Fen_JiankangC13	Fen_JiankangC	Guangxi local pig (China)	Not weaned	10 to 20 days	health	Faecal
H14	PRJNA847006	Fen_JiankangC14	Fen_JiankangC	Guangxi local pig (China)	Not weaned	10 to 20 days	health	Faecal
H15	PRJNA847006	Fen_JiankangC15	Fen_JiankangC	Guangxi local pig (China)	Not weaned	10 to 20 days	health	Faecal
H16	PRJNA847006	Fen_JiankangC16	Fen_JiankangC	Guangxi local pig (China)	Not weaned	10 to 20 days	health	Faecal
H17	PRJNA847006	Fen_JiankangC17	Fen_JiankangC	Guangxi local pig (China)	Not weaned	10 to 20 days	health	Faecal
H18	PRJNA847006	Fen_JiankangC18	Fen_JiankangC	Guangxi local pig (China)	Not weaned	10 to 20 days	health	Faecal
H19	PRJNA847006	Fen_JiankangC19	Fen_JiankangC	Guangxi local pig (China)	Not weaned	10 to 20 days	health	Faecal
H20	PRJNA847006	Fen_JiankangC20	Fen_JiankangC	Guangxi local pig (China)	Not weaned	10 to 20 days	health	Faecal
D1	PRJNA847006	Fen_FuxieC1	Fen_FuxieC	Guangxi local pig (China)	Not weaned	10 to 20 days	diarrheal	Faecal
D2	PRJNA847006	Fen_FuxieC2	Fen_FuxieC	Guangxi local pig (China)	Not weaned	10 to 20 days	diarrheal	Faecal
D3	PRJNA847006	Fen_FuxieC3	Fen_FuxieC	Guangxi local pig (China)	Not weaned	10 to 20 days	diarrheal	Faecal
D4	PRJNA847006	Fen_FuxieC4	Fen_FuxieC	Guangxi local pig (China)	Not weaned	10 to 20 days	diarrheal	Faecal
D5	PRJNA847006	Fen_FuxieC5	Fen_FuxieC	Guangxi local pig (China)	Not weaned	10 to 20 days	diarrheal	Faecal
D6	PRJNA847006	Fen_FuxieC6	Fen_FuxieC	Guangxi local pig (China)	Not weaned	10 to 20 days	diarrheal	Faecal
D7	PRJNA847006	Fen_FuxieC7	Fen_FuxieC	Guangxi local pig (China)	Not weaned	10 to 20 days	diarrheal	Faecal
D8	PRJNA847006	Fen_FuxieC8	Fen_FuxieC	Guangxi local pig (China)	Not weaned	10 to 20 days	diarrheal	Faecal
D9	PRJNA847006	Fen_FuxieC9	Fen_FuxieC	Guangxi local pig (China)	Not weaned	10 to 20 days	diarrheal	Faecal
D10	PRJNA847006	Fen_FuxieC10	Fen_FuxieC	Guangxi local pig (China)	Not weaned	10 to 20 days	diarrheal	Faecal
D11	PRJNA847006	Fen_FuxieC11	Fen_FuxieC	Guangxi local pig (China)	Not weaned	10 to 20 days	diarrheal	Faecal
D12	PRJNA847006	Fen_FuxieC12	Fen_FuxieC	Guangxi local pig (China)	Not weaned	10 to 20 days	diarrheal	Faecal
D13	PRJNA847006	Fen_FuxieC13	Fen_FuxieC	Guangxi local pig (China)	Not weaned	10 to 20 days	diarrheal	Faecal
D14	PRJNA847006	Fen_FuxieC14	Fen_FuxieC	Guangxi local pig (China)	Not weaned	10 to 20 days	diarrheal	Faecal
D15	PRJNA847006	Fen_FuxieC15	Fen_FuxieC	Guangxi local pig (China)	Not weaned	10 to 20 days	diarrheal	Faecal
D16	PRJNA847006	Fen_FuxieC16	Fen_FuxieC	Guangxi local pig (China)	Not weaned	10 to 20 days	diarrheal	Faecal
D17	PRJNA847006	Fen_FuxieC17	Fen_FuxieC	Guangxi local pig (China)	Not weaned	10 to 20 days	diarrheal	Faecal
D18	PRJNA847006	Fen_FuxieC18	Fen_FuxieC	Guangxi local pig (China)	Not weaned	10 to 20 days	diarrheal	Faecal
D19	PRJNA847006	Fen_FuxieC19	Fen_FuxieC	Guangxi local pig (China)	Not weaned	10 to 20 days	diarrheal	Faecal
D20	PRJNA847006	Fen_FuxieC20	Fen_FuxieC	Guangxi local pig (China)	Not weaned	10 to 20 days	diarrheal	Faecal
D21	PRJNA847006	Fen_FuxieC21	Fen_FuxieC	Guangxi local pig (China)	Not weaned	10 to 20 days	diarrheal	Faecal
D22	PRJNA847006	Fen_FuxieC22	Fen_FuxieC	Guangxi local pig (China)	Not weaned	10 to 20 days	diarrheal	Faecal
D23	PRJNA847006	Fen_FuxieC23	Fen_FuxieC	Guangxi local pig (China)	Not weaned	10 to 20 days	diarrheal	Faecal
D24	PRJNA847006	Fen_FuxieC24	Fen_FuxieC	Guangxi local pig (China)	Not weaned	10 to 20 days	diarrheal	Faecal
D25	PRJNA847006	Fen_FuxieC25	Fen_FuxieC	Guangxi local pig (China)	Not weaned	10 to 20 days	diarrheal	Faecal
D26	PRJNA847006	Fen_FuxieC26	Fen_FuxieC	Guangxi local pig (China)	Not weaned	10 to 20 days	diarrheal	Faecal
D27	PRJNA847006	Fen_FuxieC27	Fen_FuxieC	Guangxi local pig (China)	Not weaned	10 to 20 days	diarrheal	Faecal
D28	PRJNA847006	Fen_FuxieC28	Fen_FuxieC	Guangxi local pig (China)	Not weaned	10 to 20 days	diarrheal	Faecal
D29	PRJNA847006	Fen_FuxieC29	Fen_FuxieC	Guangxi local pig (China)	Not weaned	10 to 20 days	diarrheal	Faecal
D30	PRJNA847006	Fen_FuxieC30	Fen_FuxieC	Guangxi local pig (China)	Not weaned	10 to 20 days	diarrheal	Faecal
A10	PRJNA775062	Fen_FuxieA1	Fen_FuxieA	Duroc × Landrace × Yorkshire	Weaned	21 to 30 days	diarrheal	Faecal	Landscapes of bacterial, viral and metabolic signatures and their interaction in early-weaned diarrhea piglets
A11	PRJNA775062	Fen_FuxieA2	Fen_FuxieA	Duroc × Landrace × Yorkshire	Weaned	21 to 30 days	diarrheal	Faecal
A12	PRJNA775062	Fen_FuxieA3	Fen_FuxieA	Duroc × Landrace × Yorkshire	Weaned	21 to 30 days	diarrheal	Faecal
A13	PRJNA775062	Fen_FuxieA4	Fen_FuxieA	Duroc × Landrace × Yorkshire	Weaned	21 to 30 days	diarrheal	Faecal
A14	PRJNA775062	Fen_FuxieA5	Fen_FuxieA	Duroc × Landrace × Yorkshire	Weaned	21 to 30 days	diarrheal	Faecal
A15	PRJNA775062	Fen_FuxieA6	Fen_FuxieA	Duroc × Landrace × Yorkshire	Weaned	21 to 30 days	diarrheal	Faecal
A4	PRJNA775062	Fen_FuxieA7	Fen_FuxieA	Duroc × Landrace × Yorkshire	Weaned	21 to 30 days	diarrheal	Faecal
A5	PRJNA775062	Fen_FuxieA8	Fen_FuxieA	Duroc × Landrace × Yorkshire	Weaned	21 to 30 days	diarrheal	Faecal
A6	PRJNA775062	Fen_FuxieA9	Fen_FuxieA	Duroc × Landrace × Yorkshire	Weaned	21 to 30 days	diarrheal	Faecal
A7	PRJNA775062	Fen_FuxieA10	Fen_FuxieA	Duroc × Landrace × Yorkshire	Weaned	21 to 30 days	diarrheal	Faecal
A8	PRJNA775062	Fen_FuxieA11	Fen_FuxieA	Duroc × Landrace × Yorkshire	Weaned	21 to 30 days	diarrheal	Faecal
A9	PRJNA775062	Fen_FuxieA12	Fen_FuxieA	Duroc × Landrace × Yorkshire	Weaned	21 to 30 days	diarrheal	Faecal
B10	PRJNA775062	Fen_JiankangA1	Fen_JiankangA	Duroc × Landrace × Yorkshire	Weaned	21 to 30 days	health	Faecal
B11	PRJNA775062	Fen_JiankangA2	Fen_JiankangA	Duroc × Landrace × Yorkshire	Weaned	21 to 30 days	health	Faecal
B12	PRJNA775062	Fen_JiankangA3	Fen_JiankangA	Duroc × Landrace × Yorkshire	Weaned	21 to 30 days	health	Faecal
B13	PRJNA775062	Fen_JiankangA4	Fen_JiankangA	Duroc × Landrace × Yorkshire	Weaned	21 to 30 days	health	Faecal
B14	PRJNA775062	Fen_JiankangA5	Fen_JiankangA	Duroc × Landrace × Yorkshire	Weaned	21 to 30 days	health	Faecal
B15	PRJNA775062	Fen_JiankangA6	Fen_JiankangA	Duroc × Landrace × Yorkshire	Weaned	21 to 30 days	health	Faecal
B4	PRJNA775062	Fen_JiankangA7	Fen_JiankangA	Duroc × Landrace × Yorkshire	Weaned	21 to 30 days	health	Faecal
B5	PRJNA775062	Fen_JiankangA8	Fen_JiankangA	Duroc × Landrace × Yorkshire	Weaned	21 to 30 days	health	Faecal
B6	PRJNA775062	Fen_JiankangA9	Fen_JiankangA	Duroc × Landrace × Yorkshire	Weaned	21 to 30 days	health	Faecal
B7	PRJNA775062	Fen_JiankangA10	Fen_JiankangA	Duroc × Landrace × Yorkshire	Weaned	21 to 30 days	health	Faecal
B8	PRJNA775062	Fen_JiankangA11	Fen_JiankangA	Duroc × Landrace × Yorkshire	Weaned	21 to 30 days	health	Faecal
B9	PRJNA775062	Fen_JiankangA12	Fen_JiankangA	Duroc × Landrace × Yorkshire	Weaned	21 to 30 days	health	Faecal
S96_802_G3_V1	PRJNA1010706	Fen_FuxieB1	Fen_FuxieB	Catalonia local pig (Spain)	Not weaned	20 days	Potential diarrhea ( recurrent disease in the field, and most of the disease after 32Day )	Faecal	Gut microbiome and resistome characterization of pigs treated with commonly used post-weaning diarrhea treatments
S92_799_G6_V1	PRJNA1010706	Fen_FuxieB2	Fen_FuxieB	Catalonia local pig (Spain)	Not weaned	20 days	Potential diarrhea ( recurrent disease in the field, and most of the disease after 32Day )	Faecal
S53_781_G6_V1	PRJNA1010706	Fen_FuxieB3	Fen_FuxieB	Catalonia local pig (Spain)	Not weaned	20 days	Potential diarrhea ( recurrent disease in the field, and most of the disease after 32Day )	Faecal
S45_778_G3_V1	PRJNA1010706	Fen_FuxieB4	Fen_FuxieB	Catalonia local pig (Spain)	Not weaned	20 days	Potential diarrhea ( recurrent disease in the field, and most of the disease after 32Day )	Faecal
S41_777_G2_V1	PRJNA1010706	Fen_FuxieB5	Fen_FuxieB	Catalonia local pig (Spain)	Not weaned	20 days	Potential diarrhea ( recurrent disease in the field, and most of the disease after 32Day )	Faecal
S5_3053_GG_V1	PRJNA1010706	Fen_FuxieB6	Fen_FuxieB	Catalonia local pig (Spain)	Not weaned	20 days	Potential diarrhea ( recurrent disease in the field, and most of the disease after 32Day )	Faecal
S33_3074_GG_V1	PRJNA1010706	Fen_FuxieB7	Fen_FuxieB	Catalonia local pig (Spain)	Not weaned	20 days	Potential diarrhea ( recurrent disease in the field, and most of the disease after 32Day )	Faecal
S244_943_G2_V1	PRJNA1010706	Fen_FuxieB8	Fen_FuxieB	Catalonia local pig (Spain)	Not weaned	20 days	Potential diarrhea ( recurrent disease in the field, and most of the disease after 32Day )	Faecal
S240_931_G2_V1	PRJNA1010706	Fen_FuxieB9	Fen_FuxieB	Catalonia local pig (Spain)	Not weaned	20 days	Potential diarrhea ( recurrent disease in the field, and most of the disease after 32Day )	Faecal
S228_925_G2_V1	PRJNA1010706	Fen_FuxieB10	Fen_FuxieB	Catalonia local pig (Spain)	Not weaned	20 days	Potential diarrhea ( recurrent disease in the field, and most of the disease after 32Day )	Faecal
S100_804_G5_V1	PRJNA1010706	Fen_FuxieB11	Fen_FuxieB	Catalonia local pig (Spain)	Not weaned	20 days	Potential diarrhea ( recurrent disease in the field, and most of the disease after 32Day )	Faecal
S220_897_G4_V1	PRJNA1010706	Fen_FuxieB12	Fen_FuxieB	Catalonia local pig (Spain)	Not weaned	20 days	Potential diarrhea ( recurrent disease in the field, and most of the disease after 32Day )	Faecal
S88_798_G5_V1	PRJNA1010706	Fen_FuxieB13	Fen_FuxieB	Catalonia local pig (Spain)	Not weaned	20 days	Potential diarrhea ( recurrent disease in the field, and most of the disease after 32Day )	Faecal
S208_885_G4_V1	PRJNA1010706	Fen_FuxieB14	Fen_FuxieB	Catalonia local pig (Spain)	Not weaned	20 days	Potential diarrhea ( recurrent disease in the field, and most of the disease after 32Day )	Faecal
S21_3062_GG_V1	PRJNA1010706	Fen_FuxieB15	Fen_FuxieB	Catalonia local pig (Spain)	Not weaned	20 days	Potential diarrhea ( recurrent disease in the field, and most of the disease after 32Day )	Faecal
S192_880_G5_V1	PRJNA1010706	Fen_FuxieB16	Fen_FuxieB	Catalonia local pig (Spain)	Not weaned	20 days	Potential diarrhea ( recurrent disease in the field, and most of the disease after 32Day )	Faecal
S276_963_G4_V1	PRJNA1010706	Fen_FuxieB17	Fen_FuxieB	Catalonia local pig (Spain)	Not weaned	20 days	Potential diarrhea ( recurrent disease in the field, and most of the disease after 32Day )	Faecal
S188_866_G6_V1	PRJNA1010706	Fen_FuxieB18	Fen_FuxieB	Catalonia local pig (Spain)	Not weaned	20 days	Potential diarrhea ( recurrent disease in the field, and most of the disease after 32Day )	Faecal
S25_3067_GG_V1	PRJNA1010706	Fen_FuxieB19	Fen_FuxieB	Catalonia local pig (Spain)	Not weaned	20 days	Potential diarrhea ( recurrent disease in the field, and most of the disease after 32Day )	Faecal
S224_900_G1_V1	PRJNA1010706	Fen_FuxieB20	Fen_FuxieB	Catalonia local pig (Spain)	Not weaned	20 days	Potential diarrhea ( recurrent disease in the field, and most of the disease after 32Day )	Faecal
S172_856_G2_V1	PRJNA1010706	Fen_FuxieB21	Fen_FuxieB	Catalonia local pig (Spain)	Not weaned	20 days	Potential diarrhea ( recurrent disease in the field, and most of the disease after 32Day )	Faecal
S196_882_G1_V1	PRJNA1010706	Fen_FuxieB22	Fen_FuxieB	Catalonia local pig (Spain)	Not weaned	20 days	Potential diarrhea ( recurrent disease in the field, and most of the disease after 32Day )	Faecal
S120_812_G6_V1	PRJNA1010706	Fen_FuxieB23	Fen_FuxieB	Catalonia local pig (Spain)	Not weaned	20 days	Potential diarrhea ( recurrent disease in the field, and most of the disease after 32Day )	Faecal
S116_810_G4_V1	PRJNA1010706	Fen_FuxieB24	Fen_FuxieB	Catalonia local pig (Spain)	Not weaned	20 days	Potential diarrhea ( recurrent disease in the field, and most of the disease after 32Day )	Faecal
S108_806_G1_V1	PRJNA1010706	Fen_FuxieB25	Fen_FuxieB	Catalonia local pig (Spain)	Not weaned	20 days	Potential diarrhea ( recurrent disease in the field, and most of the disease after 32Day )	Faecal
S184_860_G6_V1	PRJNA1010706	Fen_FuxieB26	Fen_FuxieB	Catalonia local pig (Spain)	Not weaned	20 days	Potential diarrhea ( recurrent disease in the field, and most of the disease after 32Day )	Faecal
S60_783_G2_V1	PRJNA1010706	Fen_FuxieB27	Fen_FuxieB	Catalonia local pig (Spain)	Not weaned	20 days	Potential diarrhea ( recurrent disease in the field, and most of the disease after 32Day )	Faecal
S144_825_G1_V1	PRJNA1010706	Fen_FuxieB28	Fen_FuxieB	Catalonia local pig (Spain)	Not weaned	20 days	Potential diarrhea ( recurrent disease in the field, and most of the disease after 32Day )	Faecal
S140_823_G5_V1	PRJNA1010706	Fen_FuxieB29	Fen_FuxieB	Catalonia local pig (Spain)	Not weaned	20 days	Potential diarrhea ( recurrent disease in the field, and most of the disease after 32Day )	Faecal
S84_796_G3_V1	PRJNA1010706	Fen_FuxieB30	Fen_FuxieB	Catalonia local pig (Spain)	Not weaned	20 days	Potential diarrhea ( recurrent disease in the field, and most of the disease after 32Day )	Faecal
S248_944_G3_V1	PRJNA1010706	Fen_FuxieB31	Fen_FuxieB	Catalonia local pig (Spain)	Not weaned	20 days	Potential diarrhea ( recurrent disease in the field, and most of the disease after 32Day )	Faecal
S37_3078_GG_V1	PRJNA1010706	Fen_FuxieB32	Fen_FuxieB	Catalonia local pig (Spain)	Not weaned	20 days	Potential diarrhea ( recurrent disease in the field, and most of the disease after 32Day )	Faecal
S128_820_G2_V1	PRJNA1010706	Fen_FuxieB33	Fen_FuxieB	Catalonia local pig (Spain)	Not weaned	20 days	Potential diarrhea ( recurrent disease in the field, and most of the disease after 32Day )	Faecal
S29_3070_GG_V1	PRJNA1010706	Fen_FuxieB34	Fen_FuxieB	Catalonia local pig (Spain)	Not weaned	20 days	Potential diarrhea ( recurrent disease in the field, and most of the disease after 32Day )	Faecal
S236_928_G5_V1	PRJNA1010706	Fen_FuxieB35	Fen_FuxieB	Catalonia local pig (Spain)	Not weaned	20 days	Potential diarrhea ( recurrent disease in the field, and most of the disease after 32Day )	Faecal
S232_926_G3_V1	PRJNA1010706	Fen_FuxieB36	Fen_FuxieB	Catalonia local pig (Spain)	Not weaned	20 days	Potential diarrhea ( recurrent disease in the field, and most of the disease after 32Day )	Faecal
S104_805_G6_V1	PRJNA1010706	Fen_FuxieB37	Fen_FuxieB	Catalonia local pig (Spain)	Not weaned	20 days	Potential diarrhea ( recurrent disease in the field, and most of the disease after 32Day )	Faecal
S216_892_G5_V1	PRJNA1010706	Fen_FuxieB38	Fen_FuxieB	Catalonia local pig (Spain)	Not weaned	20 days	Potential diarrhea ( recurrent disease in the field, and most of the disease after 32Day )	Faecal
S80_795_G2_V1	PRJNA1010706	Fen_FuxieB39	Fen_FuxieB	Catalonia local pig (Spain)	Not weaned	20 days	Potential diarrhea ( recurrent disease in the field, and most of the disease after 32Day )	Faecal
S212_887_G6_V1	PRJNA1010706	Fen_FuxieB40	Fen_FuxieB	Catalonia local pig (Spain)	Not weaned	20 days	Potential diarrhea ( recurrent disease in the field, and most of the disease after 32Day )	Faecal
S76_793_G6_V1	PRJNA1010706	Fen_FuxieB41	Fen_FuxieB	Catalonia local pig (Spain)	Not weaned	20 days	Potential diarrhea ( recurrent disease in the field, and most of the disease after 32Day )	Faecal
S200_883_G2_V1	PRJNA1010706	Fen_FuxieB42	Fen_FuxieB	Catalonia local pig (Spain)	Not weaned	20 days	Potential diarrhea ( recurrent disease in the field, and most of the disease after 32Day )	Faecal
S180_859_G5_V1	PRJNA1010706	Fen_FuxieB43	Fen_FuxieB	Catalonia local pig (Spain)	Not weaned	20 days	Potential diarrhea ( recurrent disease in the field, and most of the disease after 32Day )	Faecal
S160_836_G6_V1	PRJNA1010706	Fen_FuxieB44	Fen_FuxieB	Catalonia local pig (Spain)	Not weaned	20 days	Potential diarrhea ( recurrent disease in the field, and most of the disease after 32Day )	Faecal
S176_858_G4_V1	PRJNA1010706	Fen_FuxieB45	Fen_FuxieB	Catalonia local pig (Spain)	Not weaned	20 days	Potential diarrhea ( recurrent disease in the field, and most of the disease after 32Day )	Faecal
S168_845_G3_V1	PRJNA1010706	Fen_FuxieB46	Fen_FuxieB	Catalonia local pig (Spain)	Not weaned	20 days	Potential diarrhea ( recurrent disease in the field, and most of the disease after 32Day )	Faecal
S164_840_G4_V1	PRJNA1010706	Fen_FuxieB47	Fen_FuxieB	Catalonia local pig (Spain)	Not weaned	20 days	Potential diarrhea ( recurrent disease in the field, and most of the disease after 32Day )	Faecal
S17_3059_GG_V1	PRJNA1010706	Fen_FuxieB48	Fen_FuxieB	Catalonia local pig (Spain)	Not weaned	20 days	Potential diarrhea ( recurrent disease in the field, and most of the disease after 32Day )	Faecal
S272_962_G3_V1	PRJNA1010706	Fen_FuxieB49	Fen_FuxieB	Catalonia local pig (Spain)	Not weaned	20 days	Potential diarrhea ( recurrent disease in the field, and most of the disease after 32Day )	Faecal
S268_961_G2_V1	PRJNA1010706	Fen_FuxieB50	Fen_FuxieB	Catalonia local pig (Spain)	Not weaned	20 days	Potential diarrhea ( recurrent disease in the field, and most of the disease after 32Day )	Faecal
S264_960_G1_V1	PRJNA1010706	Fen_FuxieB51	Fen_FuxieB	Catalonia local pig (Spain)	Not weaned	20 days	Potential diarrhea ( recurrent disease in the field, and most of the disease after 32Day )	Faecal
S260_958_G5_V1	PRJNA1010706	Fen_FuxieB52	Fen_FuxieB	Catalonia local pig (Spain)	Not weaned	20 days	Potential diarrhea ( recurrent disease in the field, and most of the disease after 32Day )	Faecal
S256_957_G4_V1	PRJNA1010706	Fen_FuxieB53	Fen_FuxieB	Catalonia local pig (Spain)	Not weaned	20 days	Potential diarrhea ( recurrent disease in the field, and most of the disease after 32Day )	Faecal
S252_946_G5_V1	PRJNA1010706	Fen_FuxieB54	Fen_FuxieB	Catalonia local pig (Spain)	Not weaned	20 days	Potential diarrhea ( recurrent disease in the field, and most of the disease after 32Day )	Faecal
S124_819_G1_V1	PRJNA1010706	Fen_FuxieB55	Fen_FuxieB	Catalonia local pig (Spain)	Not weaned	20 days	Potential diarrhea ( recurrent disease in the field, and most of the disease after 32Day )	Faecal
S13_3058_GG_V1	PRJNA1010706	Fen_FuxieB56	Fen_FuxieB	Catalonia local pig (Spain)	Not weaned	20 days	Potential diarrhea ( recurrent disease in the field, and most of the disease after 32Day )	Faecal
S112_807_G1_V1	PRJNA1010706	Fen_FuxieB57	Fen_FuxieB	Catalonia local pig (Spain)	Not weaned	20 days	Potential diarrhea ( recurrent disease in the field, and most of the disease after 32Day )	Faecal
S9_3056_GG_V1	PRJNA1010706	Fen_FuxieB58	Fen_FuxieB	Catalonia local pig (Spain)	Not weaned	20 days	Potential diarrhea ( recurrent disease in the field, and most of the disease after 32Day )	Faecal
S72_790_G3_V1	PRJNA1010706	Fen_FuxieB59	Fen_FuxieB	Catalonia local pig (Spain)	Not weaned	20 days	Potential diarrhea ( recurrent disease in the field, and most of the disease after 32Day )	Faecal
S68_788_G1_V1	PRJNA1010706	Fen_FuxieB60	Fen_FuxieB	Catalonia local pig (Spain)	Not weaned	20 days	Potential diarrhea ( recurrent disease in the field, and most of the disease after 32Day )	Faecal
S64_785_G4_V1	PRJNA1010706	Fen_FuxieB61	Fen_FuxieB	Catalonia local pig (Spain)	Not weaned	20 days	Potential diarrhea ( recurrent disease in the field, and most of the disease after 32Day )	Faecal
S156_835_G5_V1	PRJNA1010706	Fen_FuxieB62	Fen_FuxieB	Catalonia local pig (Spain)	Not weaned	20 days	Potential diarrhea ( recurrent disease in the field, and most of the disease after 32Day )	Faecal
S152_831_G1_V1	PRJNA1010706	Fen_FuxieB63	Fen_FuxieB	Catalonia local pig (Spain)	Not weaned	20 days	Potential diarrhea ( recurrent disease in the field, and most of the disease after 32Day )	Faecal
S148_830_G6_V1	PRJNA1010706	Fen_FuxieB64	Fen_FuxieB	Catalonia local pig (Spain)	Not weaned	20 days	Potential diarrhea ( recurrent disease in the field, and most of the disease after 32Day )	Faecal
S136_822_G4_V1	PRJNA1010706	Fen_FuxieB65	Fen_FuxieB	Catalonia local pig (Spain)	Not weaned	20 days	Potential diarrhea ( recurrent disease in the field, and most of the disease after 32Day )	Faecal
S132_821_G3_V1	PRJNA1010706	Fen_FuxieB66	Fen_FuxieB	Catalonia local pig (Spain)	Not weaned	20 days	Potential diarrhea ( recurrent disease in the field, and most of the disease after 32Day )	Faecal
S1_3052_GG_V1	PRJNA1010706	Fen_FuxieB67	Fen_FuxieB	Catalonia local pig (Spain)	Not weaned	20 days	Potential diarrhea ( recurrent disease in the field, and most of the disease after 32Day )	Faecal
SRR8960133	PRJNA526405	Fen_Jian_1	Fen_Jian	Not specified	Not weaned	23 days	health	Faecal	A large-scale metagenomic survey dataset of the post-weaning piglet gut lumen
SRR8960168	PRJNA526405	Fen_Jian_2	Fen_Jian	Not specified	Not weaned	23 days	health	Faecal
SRR8960169	PRJNA526405	Fen_Jian_3	Fen_Jian	Not specified	Not weaned	23 days	health	Faecal
SRR8960171	PRJNA526405	Fen_Jian_4	Fen_Jian	Not specified	Not weaned	23 days	health	Faecal
SRR8960172	PRJNA526405	Fen_Jian_5	Fen_Jian	Not specified	Not weaned	23 days	health	Faecal
SRR8960173	PRJNA526405	Fen_Jian_6	Fen_Jian	Not specified	Not weaned	23 days	health	Faecal
SRR8960174	PRJNA526405	Fen_Jian_7	Fen_Jian	Not specified	Not weaned	23 days	health	Faecal
SRR8960175	PRJNA526405	Fen_Jian_8	Fen_Jian	Not specified	Not weaned	23 days	health	Faecal
SRR8960176	PRJNA526405	Fen_Jian_9	Fen_Jian	Not specified	Not weaned	23 days	health	Faecal
SRR8960178	PRJNA526405	Fen_Jian_10	Fen_Jian	Not specified	Not weaned	23 days	health	Faecal
SRR8960260	PRJNA526405	Fen_Jian_11	Fen_Jian	Not specified	Not weaned	23 days	health	Faecal
SRR8960262	PRJNA526405	Fen_Jian_12	Fen_Jian	Not specified	Not weaned	23 days	health	Faecal
SRR8960263	PRJNA526405	Fen_Jian_13	Fen_Jian	Not specified	Not weaned	23 days	health	Faecal
SRR8960265	PRJNA526405	Fen_Jian_14	Fen_Jian	Not specified	Not weaned	23 days	health	Faecal
SRR8960267	PRJNA526405	Fen_Jian_15	Fen_Jian	Not specified	Not weaned	23 days	health	Faecal
SRR8960269	PRJNA526405	Fen_Jian_16	Fen_Jian	Not specified	Not weaned	23 days	health	Faecal
SRR8960286	PRJNA526405	Fen_Jian_17	Fen_Jian	Not specified	Not weaned	23 days	health	Faecal
SRR8960287	PRJNA526405	Fen_Jian_18	Fen_Jian	Not specified	Not weaned	23 days	health	Faecal
SRR8960288	PRJNA526405	Fen_Jian_19	Fen_Jian	Not specified	Not weaned	23 days	health	Faecal
SRR8960289	PRJNA526405	Fen_Jian_20	Fen_Jian	Not specified	Not weaned	23 days	health	Faecal
SRR8960290	PRJNA526405	Fen_Jian_21	Fen_Jian	Not specified	Not weaned	23 days	health	Faecal
SRR8960291	PRJNA526405	Fen_Jian_22	Fen_Jian	Not specified	Not weaned	23 days	health	Faecal
SRR8960292	PRJNA526405	Fen_Jian_23	Fen_Jian	Not specified	Not weaned	23 days	health	Faecal
SRR8960293	PRJNA526405	Fen_Jian_24	Fen_Jian	Not specified	Not weaned	23 days	health	Faecal
SRR8960296	PRJNA526405	Fen_Jian_25	Fen_Jian	Not specified	Not weaned	23 days	health	Faecal
SRR8960297	PRJNA526405	Fen_Jian_26	Fen_Jian	Not specified	Not weaned	23 days	health	Faecal
SRR8960454	PRJNA526405	Fen_Jian_27	Fen_Jian	Not specified	Not weaned	23 days	health	Faecal
SRR8960455	PRJNA526405	Fen_Jian_28	Fen_Jian	Not specified	Not weaned	23 days	health	Faecal
SRR8960456	PRJNA526405	Fen_Jian_29	Fen_Jian	Not specified	Not weaned	23 days	health	Faecal
SRR8960457	PRJNA526405	Fen_Jian_30	Fen_Jian	Not specified	Not weaned	23 days	health	Faecal
SRR8960458	PRJNA526405	Fen_Jian_31	Fen_Jian	Not specified	Not weaned	23 days	health	Faecal
SRR8960459	PRJNA526405	Fen_Jian_32	Fen_Jian	Not specified	Not weaned	23 days	health	Faecal
SRR8960460	PRJNA526405	Fen_Jian_33	Fen_Jian	Not specified	Not weaned	23 days	health	Faecal
SRR8960461	PRJNA526405	Fen_Jian_34	Fen_Jian	Not specified	Not weaned	23 days	health	Faecal
SRR8960462	PRJNA526405	Fen_Jian_35	Fen_Jian	Not specified	Not weaned	23 days	health	Faecal
SRR8960463	PRJNA526405	Fen_Jian_36	Fen_Jian	Not specified	Not weaned	23 days	health	Faecal
SRR8960490	PRJNA526405	Fen_Jian_37	Fen_Jian	Not specified	Not weaned	23 days	health	Faecal
SRR8960491	PRJNA526405	Fen_Jian_38	Fen_Jian	Not specified	Not weaned	23 days	health	Faecal
SRR8960492	PRJNA526405	Fen_Jian_39	Fen_Jian	Not specified	Not weaned	23 days	health	Faecal
SRR8960493	PRJNA526405	Fen_Jian_40	Fen_Jian	Not specified	Not weaned	23 days	health	Faecal
SRR8960494	PRJNA526405	Fen_Jian_41	Fen_Jian	Not specified	Not weaned	23 days	health	Faecal
SRR8960495	PRJNA526405	Fen_Jian_42	Fen_Jian	Not specified	Not weaned	23 days	health	Faecal
SRR8960496	PRJNA526405	Fen_Jian_43	Fen_Jian	Not specified	Not weaned	23 days	health	Faecal
SRR8960497	PRJNA526405	Fen_Jian_44	Fen_Jian	Not specified	Not weaned	23 days	health	Faecal
SRR8960498	PRJNA526405	Fen_Jian_45	Fen_Jian	Not specified	Not weaned	23 days	health	Faecal
SRR8960499	PRJNA526405	Fen_Jian_46	Fen_Jian	Not specified	Not weaned	23 days	health	Faecal
SRR8960500	PRJNA526405	Fen_Jian_47	Fen_Jian	Not specified	Not weaned	23 days	health	Faecal
SRR8960501	PRJNA526405	Fen_Jian_48	Fen_Jian	Not specified	Not weaned	23 days	health	Faecal
SRR8960502	PRJNA526405	Fen_Jian_49	Fen_Jian	Not specified	Not weaned	23 days	health	Faecal
SRR8960503	PRJNA526405	Fen_Jian_50	Fen_Jian	Not specified	Not weaned	23 days	health	Faecal
SRR8960504	PRJNA526405	Fen_Jian_51	Fen_Jian	Not specified	Not weaned	23 days	health	Faecal
SRR8960505	PRJNA526405	Fen_Jian_52	Fen_Jian	Not specified	Not weaned	23 days	health	Faecal
SRR8960506	PRJNA526405	Fen_Jian_53	Fen_Jian	Not specified	Not weaned	23 days	health	Faecal
SRR8960507	PRJNA526405	Fen_Jian_54	Fen_Jian	Not specified	Not weaned	23 days	health	Faecal
SRR8960508	PRJNA526405	Fen_Jian_55	Fen_Jian	Not specified	Not weaned	23 days	health	Faecal
SRR8960509	PRJNA526405	Fen_Jian_56	Fen_Jian	Not specified	Not weaned	23 days	health	Faecal
SRR8960539	PRJNA526405	Fen_Jian_57	Fen_Jian	Not specified	Not weaned	23 days	health	Faecal
SRR8960540	PRJNA526405	Fen_Jian_58	Fen_Jian	Not specified	Not weaned	23 days	health	Faecal
SRR8960541	PRJNA526405	Fen_Jian_59	Fen_Jian	Not specified	Not weaned	23 days	health	Faecal
SRR8960542	PRJNA526405	Fen_Jian_60	Fen_Jian	Not specified	Not weaned	23 days	health	Faecal
SRR8960543	PRJNA526405	Fen_Jian_61	Fen_Jian	Not specified	Not weaned	23 days	health	Faecal
SRR8960544	PRJNA526405	Fen_Jian_62	Fen_Jian	Not specified	Not weaned	23 days	health	Faecal
SRR8960545	PRJNA526405	Fen_Jian_63	Fen_Jian	Not specified	Not weaned	23 days	health	Faecal
SRR8960546	PRJNA526405	Fen_Jian_64	Fen_Jian	Not specified	Not weaned	23 days	health	Faecal
SRR8960547	PRJNA526405	Fen_Jian_65	Fen_Jian	Not specified	Not weaned	23 days	health	Faecal
SRR8960548	PRJNA526405	Fen_Jian_66	Fen_Jian	Not specified	Not weaned	23 days	health	Faecal
SRR8960557	PRJNA526405	Fen_Jian_67	Fen_Jian	Not specified	Not weaned	23 days	health	Faecal
SRR8960558	PRJNA526405	Fen_Jian_68	Fen_Jian	Not specified	Not weaned	23 days	health	Faecal
SRR8960559	PRJNA526405	Fen_Jian_69	Fen_Jian	Not specified	Not weaned	23 days	health	Faecal
SRR8960560	PRJNA526405	Fen_Jian_70	Fen_Jian	Not specified	Not weaned	23 days	health	Faecal
SRR8960563	PRJNA526405	Fen_Jian_71	Fen_Jian	Not specified	Not weaned	23 days	health	Faecal
SRR8960564	PRJNA526405	Fen_Jian_72	Fen_Jian	Not specified	Not weaned	23 days	health	Faecal
SRR8960608	PRJNA526405	Fen_Jian_73	Fen_Jian	Not specified	Not weaned	23 days	health	Faecal
SRR8960609	PRJNA526405	Fen_Jian_74	Fen_Jian	Not specified	Not weaned	23 days	health	Faecal
SRR8960610	PRJNA526405	Fen_Jian_75	Fen_Jian	Not specified	Not weaned	23 days	health	Faecal
SRR8960611	PRJNA526405	Fen_Jian_76	Fen_Jian	Not specified	Not weaned	23 days	health	Faecal
SRR8960612	PRJNA526405	Fen_Jian_77	Fen_Jian	Not specified	Not weaned	23 days	health	Faecal
SRR8960613	PRJNA526405	Fen_Jian_78	Fen_Jian	Not specified	Not weaned	23 days	health	Faecal
SRR8960614	PRJNA526405	Fen_Jian_79	Fen_Jian	Not specified	Not weaned	23 days	health	Faecal
SRR8960615	PRJNA526405	Fen_Jian_80	Fen_Jian	Not specified	Not weaned	23 days	health	Faecal
SRR8960616	PRJNA526405	Fen_Jian_81	Fen_Jian	Not specified	Not weaned	23 days	health	Faecal
SRR8960617	PRJNA526405	Fen_Jian_82	Fen_Jian	Not specified	Not weaned	23 days	health	Faecal
SRR8960618	PRJNA526405	Fen_Jian_83	Fen_Jian	Not specified	Not weaned	23 days	health	Faecal
SRR8960645	PRJNA526405	Fen_Jian_84	Fen_Jian	Not specified	Not weaned	23 days	health	Faecal
SRR8960646	PRJNA526405	Fen_Jian_85	Fen_Jian	Not specified	Not weaned	23 days	health	Faecal
SRR8960651	PRJNA526405	Fen_Jian_86	Fen_Jian	Not specified	Not weaned	23 days	health	Faecal
SRR8960652	PRJNA526405	Fen_Jian_87	Fen_Jian	Not specified	Not weaned	23 days	health	Faecal
SRR8960654	PRJNA526405	Fen_Jian_88	Fen_Jian	Not specified	Not weaned	23 days	health	Faecal
SRR8960655	PRJNA526405	Fen_Jian_89	Fen_Jian	Not specified	Not weaned	23 days	health	Faecal
SRR8960656	PRJNA526405	Fen_Jian_90	Fen_Jian	Not specified	Not weaned	23 days	health	Faecal
SRR8960657	PRJNA526405	Fen_Jian_91	Fen_Jian	Not specified	Not weaned	23 days	health	Faecal
SRR8960658	PRJNA526405	Fen_Jian_92	Fen_Jian	Not specified	Not weaned	23 days	health	Faecal
SRR8960659	PRJNA526405	Fen_Jian_93	Fen_Jian	Not specified	Not weaned	23 days	health	Faecal
SRR8960660	PRJNA526405	Fen_Jian_94	Fen_Jian	Not specified	Not weaned	23 days	health	Faecal
SRR8960661	PRJNA526405	Fen_Jian_95	Fen_Jian	Not specified	Not weaned	23 days	health	Faecal
SRR8960662	PRJNA526405	Fen_Jian_96	Fen_Jian	Not specified	Not weaned	23 days	health	Faecal
SRR8960663	PRJNA526405	Fen_Jian_97	Fen_Jian	Not specified	Not weaned	23 days	health	Faecal
SRR8960673	PRJNA526405	Fen_Jian_98	Fen_Jian	Not specified	Not weaned	23 days	health	Faecal
SRR8960686	PRJNA526405	Fen_Jian_99	Fen_Jian	Not specified	Not weaned	23 days	health	Faecal
SRR8960687	PRJNA526405	Fen_Jian_100	Fen_Jian	Not specified	Not weaned	23 days	health	Faecal
SRR8960688	PRJNA526405	Fen_Jian_101	Fen_Jian	Not specified	Not weaned	23 days	health	Faecal
SRR8960689	PRJNA526405	Fen_Jian_102	Fen_Jian	Not specified	Not weaned	23 days	health	Faecal
SRR8960690	PRJNA526405	Fen_Jian_103	Fen_Jian	Not specified	Not weaned	23 days	health	Faecal
SRR8960691	PRJNA526405	Fen_Jian_104	Fen_Jian	Not specified	Not weaned	23 days	health	Faecal
SRR8960692	PRJNA526405	Fen_Jian_105	Fen_Jian	Not specified	Not weaned	23 days	health	Faecal
SRR8960693	PRJNA526405	Fen_Jian_106	Fen_Jian	Not specified	Not weaned	23 days	health	Faecal
SRR8960696	PRJNA526405	Fen_Jian_107	Fen_Jian	Not specified	Not weaned	23 days	health	Faecal
SRR8960697	PRJNA526405	Fen_Jian_108	Fen_Jian	Not specified	Not weaned	23 days	health	Faecal
SRR8960734	PRJNA526405	Fen_Jian_109	Fen_Jian	Not specified	Not weaned	23 days	health	Faecal
SRR8960735	PRJNA526405	Fen_Jian_110	Fen_Jian	Not specified	Not weaned	23 days	health	Faecal
SRR8960738	PRJNA526405	Fen_Jian_111	Fen_Jian	Not specified	Not weaned	23 days	health	Faecal
SRR8960739	PRJNA526405	Fen_Jian_112	Fen_Jian	Not specified	Not weaned	23 days	health	Faecal
SRR8960740	PRJNA526405	Fen_Jian_113	Fen_Jian	Not specified	Not weaned	23 days	health	Faecal
SRR8960741	PRJNA526405	Fen_Jian_114	Fen_Jian	Not specified	Not weaned	23 days	health	Faecal
SRR8960742	PRJNA526405	Fen_Jian_115	Fen_Jian	Not specified	Not weaned	23 days	health	Faecal
SRR8960743	PRJNA526405	Fen_Jian_116	Fen_Jian	Not specified	Not weaned	23 days	health	Faecal
SRR8960744	PRJNA526405	Fen_Jian_117	Fen_Jian	Not specified	Not weaned	23 days	health	Faecal
SRR8960745	PRJNA526405	Fen_Jian_118	Fen_Jian	Not specified	Not weaned	23 days	health	Faecal
SRR8960746	PRJNA526405	Fen_Jian_119	Fen_Jian	Not specified	Not weaned	23 days	health	Faecal
SRR8960774	PRJNA526405	Fen_Jian_120	Fen_Jian	Not specified	Not weaned	23 days	health	Faecal
SRR8960775	PRJNA526405	Fen_Jian_121	Fen_Jian	Not specified	Not weaned	23 days	health	Faecal
SRR8960777	PRJNA526405	Fen_Jian_122	Fen_Jian	Not specified	Not weaned	23 days	health	Faecal
SRR8960778	PRJNA526405	Fen_Jian_123	Fen_Jian	Not specified	Not weaned	23 days	health	Faecal
SRR8960779	PRJNA526405	Fen_Jian_124	Fen_Jian	Not specified	Not weaned	23 days	health	Faecal
SRR8960780	PRJNA526405	Fen_Jian_125	Fen_Jian	Not specified	Not weaned	23 days	health	Faecal
SRR8960781	PRJNA526405	Fen_Jian_126	Fen_Jian	Not specified	Not weaned	23 days	health	Faecal
SRR8960782	PRJNA526405	Fen_Jian_127	Fen_Jian	Not specified	Not weaned	23 days	health	Faecal
SRR8960783	PRJNA526405	Fen_Jian_128	Fen_Jian	Not specified	Not weaned	23 days	health	Faecal
SRR8960784	PRJNA526405	Fen_Jian_129	Fen_Jian	Not specified	Not weaned	23 days	health	Faecal
SRR8960856	PRJNA526405	Fen_Jian_130	Fen_Jian	Not specified	Not weaned	23 days	health	Faecal
SRR8960857	PRJNA526405	Fen_Jian_131	Fen_Jian	Not specified	Not weaned	23 days	health	Faecal
SRR8960858	PRJNA526405	Fen_Jian_132	Fen_Jian	Not specified	Not weaned	23 days	health	Faecal
SRR8960859	PRJNA526405	Fen_Jian_133	Fen_Jian	Not specified	Not weaned	23 days	health	Faecal
SRR8960860	PRJNA526405	Fen_Jian_134	Fen_Jian	Not specified	Not weaned	23 days	health	Faecal
SRR8960861	PRJNA526405	Fen_Jian_135	Fen_Jian	Not specified	Not weaned	23 days	health	Faecal
SRR8960862	PRJNA526405	Fen_Jian_136	Fen_Jian	Not specified	Not weaned	23 days	health	Faecal
SRR8960863	PRJNA526405	Fen_Jian_137	Fen_Jian	Not specified	Not weaned	23 days	health	Faecal
SRR8960864	PRJNA526405	Fen_Jian_138	Fen_Jian	Not specified	Not weaned	23 days	health	Faecal
SRR8960865	PRJNA526405	Fen_Jian_139	Fen_Jian	Not specified	Not weaned	23 days	health	Faecal
SRR8960869	PRJNA526405	Fen_Jian_140	Fen_Jian	Not specified	Not weaned	23 days	health	Faecal
SRR8960932	PRJNA526405	Fen_Jian_141	Fen_Jian	Not specified	Not weaned	23 days	health	Faecal
SRR8960933	PRJNA526405	Fen_Jian_142	Fen_Jian	Not specified	Not weaned	23 days	health	Faecal
SRR8960934	PRJNA526405	Fen_Jian_143	Fen_Jian	Not specified	Not weaned	23 days	health	Faecal
SRR8960935	PRJNA526405	Fen_Jian_144	Fen_Jian	Not specified	Not weaned	23 days	health	Faecal
SRR8960936	PRJNA526405	Fen_Jian_145	Fen_Jian	Not specified	Not weaned	23 days	health	Faecal
SRR8960937	PRJNA526405	Fen_Jian_146	Fen_Jian	Not specified	Not weaned	23 days	health	Faecal
SRR8960938	PRJNA526405	Fen_Jian_147	Fen_Jian	Not specified	Not weaned	23 days	health	Faecal
SRR8960939	PRJNA526405	Fen_Jian_148	Fen_Jian	Not specified	Not weaned	23 days	health	Faecal
SRR8960946	PRJNA526405	Fen_Jian_149	Fen_Jian	Not specified	Not weaned	23 days	health	Faecal
SRR8960947	PRJNA526405	Fen_Jian_150	Fen_Jian	Not specified	Not weaned	23 days	health	Faecal
SRR8960980	PRJNA526405	Fen_Jian_151	Fen_Jian	Not specified	Not weaned	23 days	health	Faecal
SRR8960981	PRJNA526405	Fen_Jian_152	Fen_Jian	Not specified	Not weaned	23 days	health	Faecal
